# Supplementary material for: Transcriptomic and Phenotypic Analyses Reveal the Molecular Mechanism of Dwarfing in Tetraploid Robinia pseudoacacia L
Source: Int J Mol Sci. 2024 Jan 21;25(2):1312. doi: 10.3390/ijms25021312 (PMC10816058; doi:10.3390/ijms25021312)
Supplement: Supplementary file 1 [file ijms-25-01312-s001.zip]

Archive with 9 entries (8 files):
- ijms-2800731-supplementary/
- ijms-2800731-supplementary/Supplementary Figure 1.tif
- ijms-2800731-supplementary/Supplementary Figure 2.tif
- ijms-2800731-supplementary/Supplementary Figure 3.tif
- ijms-2800731-supplementary/Supplementary Figure 4.tif
- ijms-2800731-supplementary/Supplementary Figure 5.tif
- ijms-2800731-supplementary/Supplementary Figure 6.jpg
- ijms-2800731-supplementary/Supplementary Figure-legend .pdf
- ijms-2800731-supplementary/Supplementary Table.xlsx
