# Supplementary material for: Transcriptomic and Phenotypic Analyses Reveal the Molecular Mechanism of Dwarfing in Tetraploid Robinia pseudoacacia L
Source: Int J Mol Sci. 2024 Jan 21;25(2):1312. doi: 10.3390/ijms25021312 (PMC10816058; doi:10.3390/ijms25021312)
Supplement: Supplementary file 1 [file ijms-25-01312-s001.zip › ijms-2800731-supplementary/Supplementary Table.xlsx]

## Sheet: Table S1
Supplementary Table S1. Statistical table of data quantity and quality of reads after filtering
Sample	Clean Reads（M）	Clean Bases（G）	Q20（%）	Q30（%）	GC（%）	Read Length（bp）
D_20d_2x_1	73.9349M	11.0902G	97.25	92.39	43.71	150
D_20d_2x_2	39.3422M	5.9013G	97	91.71	43.75	150
D_20d_2x_3	54.8695M	8.2304G	96.98	91.71	43.8	150
D_40d_2x_1	65.3622M	9.8043G	97.1	91.99	43.75	150
D_40d_2x_2	64.5630M	9.6844G	97.07	91.9	43.68	150
D_40d_2x_3	64.7448M	9.7117G	96.72	91.01	43.92	150
D_70d_2x_1	58.9661M	8.8449G	96.74	91.02	43.78	150
D_70d_2x_2	57.3463M	8.6019G	97.16	92.18	43.62	150
D_70d_2x_3	54.8695M	8.2304G	96.98	91.71	43.8	150
T_20d_4x_1	66.6765M	10.0015G	97.04	91.78	43.76	150
T_20d_4x_2	51.8722M	7.7808G	96.99	91.77	44.07	150
T_20d_4x_3	42.5573M	6.3836G	97.19	92.26	43.62	150
T_40d_4x_1	58.6280M	8.7942G	97.07	91.93	43.87	150
T_40d_4x_2	52.8379M	7.9257G	96.69	90.96	43.89	150
T_40d_4x_3	63.6103M	9.5415G	97.03	91.8	43.75	150
T_70d_4x_1	67.8339M	10.1751G	97.06	91.84	43.63	150
T_70d_4x_2	58.4079M	8.7612G	97.04	91.88	43.67	150
T_70d_4x_3	54.4805M	8.1721G	97.14	92.08	43.62	150

## Sheet: Table S2
Supplementary Table S2. Primer sequence of qRT-PCR information
No.	Gene ID	TF family	Forward primer	Reverse primer	Amplified fragment length (bp)
1	rna2610	bHLH	AGAAACCATTGGCAGTAAGCAGA	ATGAGTGAACGGAGGATAGCAAG	177
2	rna9548	DELLA	TTATGGATTGGATCTTGGGGG	TGGCACGTTTAAATTGTTGGC	113
3	rna13899	bHLH	CGTGATGAGAAGCAGCGACTTAA	GCCACATAGAAACACCTGGGTAG	173
4	rna15748	AP2-ERF	ATCGGTTCCCGTTTCTCCCTA	CGAGGACGAATCCGAATCACT	191
5	rna17482	AP2-ERF	TCACCACCAAACTCGTTGTTCTC	CACTGCCATTACCAAGTCCTTTT	151
6	rna18767	AP2-ERF	AGGAAGGAGAAGTATCGAGGTGTA	GGAAATTGAGTATTGCCGAAGAAC	184
7	rna19929	GRAS	ATTGTCCAATTCTTCGGCCTTT	TGGGTGGTTGTTGTCACTCTGTT	195
8	rna23434	ARF	CAAGGATGGTGACATGAGCATTA	TCTGGTTGGAGACCTGGTATAGA	153
9	rna24065	GRAS	GGCAGCAACAGAACAACCATAG	GGAAGCGAACTCGTTTAACATC	176
10	rna24548	GRAS	CGTTGCTTCTCCCGTTGGTGAC	GATGGTGTTGCTTCCCGTGAAATTC	121
11	rna24854	GRAS	TCAATGGCTGGCTTCCGTCAATG	AACAACATGGCACCATCCTTCTCC	119
12	rna26692	bHLH	TTTACCTTCTAAACGGACCCTG	TGTCTCCTTTTTCTCTCTGCCA	129
13	rna27183	bHLH	GCGATGCTGAGTGGTTCTATGTC	ATTGAAGCTCGTGTTTGCTGTTC	135
14	rna33454	AP2-ERF	CACAATCTATTCCTCAACCCTCAC	TCCTACTACAAAGCACCTCAGCAT	114

## Sheet: Table S3
Supplementary Table S3. Phenotypic indicators for WGCNA analysis
Sample	plant height	root length	chlorophyll	ploidy
D_20d_2x_1	4.85308	4.34683	0.566203	2
D_20d_2x_2	4.85308	4.34683	0.566203	2
D_20d_2x_3	4.85308	4.34683	0.566203	2
D_40d_2x_1	4.9965	6.03308	0.575922	2
D_40d_2x_2	4.9965	6.03308	0.575922	2
D_40d_2x_3	4.9965	6.03308	0.575922	2
D_70d_2x_1	8.52112	8.34313	0.732703	2
D_70d_2x_2	8.52112	8.34313	0.732703	2
D_70d_2x_3	8.52112	8.34313	0.732703	2
T_20d_4x_1	3.21233	2.11011	0.682408	4
T_20d_4x_2	3.21233	2.11011	0.682408	4
T_20d_4x_3	3.21233	2.11011	0.682408	4
T_40d_4x_1	3.42011	5.40164	0.743125	4
T_40d_4x_2	3.42011	5.40164	0.743125	4
T_40d_4x_3	3.42011	5.40164	0.743125	4
T_70d_4x_1	5.5761	5.6955	0.720048	4
T_70d_4x_2	5.5761	5.6955	0.720048	4
T_70d_4x_3	5.5761	5.6955	0.720048	4
